# Supplementary material for: Promoting Physical Activity to Cancer Survivors in Practice: Challenges and Solutions for Implementation
Source: Cancers (Basel). 2025 Feb 28;17(5):850. doi: 10.3390/cancers17050850 (PMC11898902; doi:10.3390/cancers17050850)
Supplement: Supplementary file 1 [file cancers-17-00850-s001.zip]

Archive with 1 entries (1 files):
- cancers-3491640-supplementary.pdf
